# Supplementary material for: Be-dataHIVE: a base editing database
Source: BMC Bioinformatics. 2024 Oct 15;25:330. doi: 10.1186/s12859-024-05898-0 (PMC11476525; doi:10.1186/s12859-024-05898-0)
Supplement: Supplementary file 1 — Supplementary Material 1. [file 12859_2024_5898_MOESM1_ESM.xls]

## Sheet: Table 1
Table 1: Overview of database fields with descriptions, examples, and base editing context
Fields	Description	Example	Base Editing Context
id	Id in database	410656
original_id	Original id used in the study. If no id is reported in the study, the original_id field is constructed via concatenating the sequence and total reads fields	TTTACGAAAAGTCAGATTCACCCGTGGAGC_854
grna	Guide RNA with 20 bases as length	CGAAAAGTCAGATTCACCCG	Relevant for targeting the correct sequence in the DNA, gRNA determines the binding location of the Cas complex
pam_sequence	Three letter PAM sequence	TGG	Part of the targeting approach of Cas - if Cas recognizes the PAM, the DNA strand separation is initiated
sequence	Target sequence	TTTACGAAAAGTCAGATTCACCCGTGGAGC	Target sequence which is desired to be edited
full_context_sequence	Full genomic context sequence which includes the sequence field	TTTACGAAAAGTCAGATTCACCCGTGGAGC	Full context sequence which includes the target sequence
full_context_sequence_padded	Full genomic context sequence which includes the sequence field. Field is padded with "N" to account for various sequence lengths that are used in studies	NNNNNNNNNNNNNNNNNNNNNNNNNNNNNNNNTTTACGAAAAGTCAGATTCACCCGTGGAGCNNNNNNNNNNNNNNNNNNNNNNNNNNNNNNN
protospace_position	Position at which protospacer sequence starts. Index is zero-based	4
pam_index	Position at which PAM sequence starts. Index is zero-based	24
grna_sequence_match	Flag which is TRUE if the exact gRNA is present in the target sequence, otherwise FALSE	TRUE	Mismatches between gRNA and target are relevant for the targeting mechanism of base editors. If a mismatch exist, Cas could still bind to the sequence and might cause off-target activity
cell	Underlying cell type	HEK293T	Cell line to which base editors are applied to
base_editor	Used base editor	ABE	Base editor that is used for the experiment. Different base editors possess distinct characteristics such as stabilising edits
total_count_reported_efficiency	Total count of reads for reported efficiency figures		Experimental details about total observed reads and edited reads
edited_count_reported_efficiency	Total count of edited reads for reported efficiency figures
total_count	Total count of reads for calculated efficiency figures	854
edited_count	Total count of edited reads for calculated efficiency figures	835
efficiency_full_grna_reported	Efficiency rate across the full target sequence if reported in study		Efficiency rates across prespecified windows (e.g., full gRNA or location 3 to 10) are key metrics to benchmark and design base editors. Efficiency rate is calculated as percentage of reads that are edited within the experiment
editing_windows_3_10_efficiency_reported	Efficiency rate between position 3 to 10 on target sequence if reported in study	0.95
efficiency_full_grna_calculated	Efficiency rate across the full target sequence calculated via outcome data. Only available for studies where sufficient data is provided. The calculated efficiency rates can be different from the in the studies reported rates due to filtering and other preprocessing steps	0.98
editing_windows_3_10_efficiency_calculated	Efficiency rate between position 3 to 10 on target sequence calculated via outcome data. Only available for studies where sufficient data is provided. The calculated efficiency rates can be different from the in the studies reported rates due to filtering and other preprocessing steps	0.02
Position_X	Reports editing probability of the sequence at position X	0.96 (Position_2)	Key metrics to benchmark and design base editors. Gives researchers insight into where base editors are the most active on the target sequence and enables more granular research of potential interdependencies
Position_X BASE	Reports outcome probability of the sequence at position X for the specific BASE	1 (Position_-4 T)
energy_X	CRISPRspec energy terms for Cas9-gRNA-DNA bindings. Multiple figures are obtained by changing the input parameters (see more in \ref{tab:RNAfold_energies})	11.52 (energy_7)
free_energy	Minimum free energy secondary structure of the gRNA sequence obtained via RNAfold	0
melt_temperature_grna	Melting temperature for the gRNA using biopython's MeltingTemp module and function Tm_NN which calculates the temperature based on nearest neighbour thermodynamics	51.22
melt_temperature_target	Melting temperature for the target using biopython's MeltingTemp module and function Tm_NN which calculates the temperature based on nearest neighbour thermodynamics	51.22
study_id	ID corresponding to original study	1

## Sheet: Table 2
Table 2: Overview of used parameters for the CRISPRspec energies get_eng() function. CRISPRspec code is available under https://github.com/RTH-tools/crisproff.
Field	Name	GU_allowed	pos_weight	pam_corr	grna_folding	dna_opening	dna_pos_wgh
energy_1	TRUE	TRUE	TRUE	TRUE	TRUE	TRUE
energy_2	TRUE	TRUE	TRUE	TRUE	TRUE	FALSE
energy_3	TRUE	TRUE	TRUE	TRUE	FALSE	TRUE
energy_4	TRUE	TRUE	TRUE	FALSE	TRUE	TRUE
energy_5	TRUE	TRUE	TRUE	FALSE	TRUE	FALSE
energy_6	TRUE	TRUE	TRUE	FALSE	FALSE	TRUE
energy_7	TRUE	TRUE	FALSE	TRUE	TRUE	TRUE
energy_8	TRUE	TRUE	FALSE	TRUE	TRUE	FALSE
energy_9	TRUE	TRUE	FALSE	TRUE	FALSE	TRUE
energy_10	TRUE	TRUE	FALSE	FALSE	TRUE	TRUE
energy_11	TRUE	TRUE	FALSE	FALSE	TRUE	FALSE
energy_12	TRUE	TRUE	FALSE	FALSE	FALSE	TRUE
energy_13	TRUE	FALSE	TRUE	TRUE	TRUE	TRUE
energy_14	TRUE	FALSE	TRUE	TRUE	TRUE	FALSE
energy_15	TRUE	FALSE	TRUE	TRUE	FALSE	TRUE
energy_16	TRUE	FALSE	TRUE	FALSE	TRUE	TRUE
energy_17	TRUE	FALSE	TRUE	FALSE	TRUE	FALSE
energy_18	TRUE	FALSE	TRUE	FALSE	FALSE	TRUE
energy_19	TRUE	FALSE	FALSE	TRUE	TRUE	TRUE
energy_20	TRUE	FALSE	FALSE	TRUE	TRUE	FALSE
energy_21	TRUE	FALSE	FALSE	TRUE	FALSE	TRUE
energy_22	TRUE	FALSE	FALSE	FALSE	TRUE	TRUE
energy_23	TRUE	FALSE	FALSE	FALSE	TRUE	FALSE
energy_24	TRUE	FALSE	FALSE	FALSE	FALSE	TRUE
